# Supplementary material for: Long-term health in individuals born preterm or with low birth weight: A cohort study
Source: Pediatr Res. 2024 Jul 4;97(2):577–85. doi: 10.1038/s41390-024-03346-6 (PMC12015107; doi:10.1038/s41390-024-03346-6)
Supplement: Supplementary file 2 — Table S1 [file 41390_2024_3346_MOESM2_ESM.xlsx]

## Sheet: Sheet1
Table S1. Outcomes: definitions and data sources.
Outcomes	Definition	Baseline self-administered questionnaire (lifestyle and health)	Baseline self-administered questionnaire (women health)	Questionnaire administered by a physician	Clinical and paraclinical tests (medical center)	Supplemental self-administered questionnaire*	Population
Obesity	Body mass index ≥ 30 kg/m2				✓		Total cohort
Abdominal obesity	Waist circumference > 102 cm for men and > 88 cm for women				✓		Total cohort
Impaired fasting glucose or diabetes	History or treatment declared by the participant			✓	✓		Total cohort
	And/or fasting glucose > 110 mg/dL
Hypertriglyceridemia	History or treatment declared by the participant			✓	✓		Total cohort
	And/or triglycerides > 150 mg/dL
High LDL-cholesterol	History or treatment declared by the participant			✓	✓		Total cohort
	And/or LDL-cholesterol > 160 mg/dL
Low HDL-cholesterol	HDL-cholesterol < 40 mg/dL in men and < 50 mg/dL in women				✓		Total cohort
High blood pressure	History or treatment declared by the participant			✓	✓		Total cohort
	And/or systolic blood pressure > 140 mmHg or diastolic blood pressure > 90 mmHg (average of 2 measures)
Metabolic syndrome	Presence of at least 3 of the following factors as previously described: abdominal obesity, impaired fasting glucose, high blood pressure, hypertriglyceridemia and low HDL-cholesterol.			✓	✓		Total cohort
Non-alcoholic fatty liver disease (NAFLD)	Defined as a fatty liver index > 60.	✓		✓	✓		Exclusion of participants who declared an alcohol consumption > 20g per day for women and > 30g per day for men, and/or participants with a history of chronic viral hepatitis
Thyroid disease	History of thyroid disease			✓			Total cohort
Asthma	History of asthma			✓			Total cohort
Sleep apnea syndrome (SAS)	History of SAS in the 12 last months					✓	Participants with additional data (collected from additional questionnaires during follow-up)
History/symptoms of depression	History of treated depression or suicide attempt	✓		✓			Total cohort
	And/or CES-D score ≥19 (Center for Epidemiologic Studies- Depression)32
Anxiety	Feeling of anxiety reported by the participant in the 12 last months					✓	Participants with additional data (collected from additional questionnaires during follow-up)
Low level of education	2011 International Standard Classification of Education < 5 (4: post-secondary non-tertiary education; 5: short-cycle tertiary education)	✓					Total cohort
Unspecified inflammatory arthritis	History of unspecified arthritis			✓			Total cohort
Auto-immune inflammatory arthritis	Report of ankylosing spondylitis, rheumatoid arthritis or rheumatoid arthritis-like disease in the last 12 months					✓	Participants with additional data (collected from additional questionnaires during follow-up)
Sciatica	History of sciatica in the last 12 months					✓	Participants with additional data (collected from additional questionnaires during follow-up)
Allergy and atopic symptoms	History of hay fever, rhinitis, sinusitis, conjunctivitis, urticaria, eczema or angioedema in the 12 last months					✓	Participants with additional data (collected from additional questionnaires during follow-up)
Psoriasis	History of psoriasis in the 12 last months					✓	Participants with additional data (collected from additional questionnaires during follow-up)
Dysmenorrhea	Report of painful menstruation (≥ 4/10 on numeric scale) based on the last 3 menstrual cycles.		✓				Women only. Exclusion of women over 50 years old, postmenopausal women or women under hormone therapy/ contraceptive pill.
Irregular menstrual periods	Report of irregular period (<24 or >32 days) based on the last 3 menstrual cycles.		✓
History of assisted reproductive technology procedure	Report of an history of assisted reproductive technology (ART) procedure from female or mixed hypofertility origin.		✓				Women only. Participants likely to have had or wanted a pregnancy in their lifetime : previous pregnancy with any outcome and/or history of ART procedure for hypofertility of any origin (female, male, mixed).
*For this questionnaire, information was collected by ticking boxes among a predefined list. Therefore, participants were considered not having a condition if he/she returned the questionnaire without ticking of the corresponding box.
